# Supplementary material for: Genetic Composition of Laboratory Stocks of the Self-Fertilizing Fish Kryptolebias marmoratus: A Valuable Resource for Experimental Research
Source: PLoS One. 2010 Sep 22;5(9):e12863. doi: 10.1371/journal.pone.0012863 (PMC2943930; doi:10.1371/journal.pone.0012863)
Supplement: Table S1 — Summary of samples removed based upon genotype. (0.02 MB XLS) [file pone.0012863.s001.xls]

## Sheet: Table S1
	Table S1. Summary of samples removed based upon genotype.
	Clone Mix up	Lab 01	Lab 02	Lab 03	Lab 04	Lab 05	Lab 06	Lab 07	Lab 08	Totals
	Dan2K--> RHL	4			1				4	9
	Enp02 --> RHL	4								4
	Hon9 --> RHL								4	4
	Slc8E--> RHL				1				4	5
	Vol --> RHL								1	1
	Enp12 --> 50.91	4								4
	Vol --> Dan2K		1							1
	Dan92-->Rhl	4		3						7
	Dan92-->Hy			1						1
	Vol-->Vol2				1					1
	Hon9 --> Vol		2							2
	Totals	16	3	4	3	0	0	0	13	39
