# Supplementary material for: Genetic Composition of Laboratory Stocks of the Self-Fertilizing Fish Kryptolebias marmoratus: A Valuable Resource for Experimental Research
Source: PLoS One. 2010 Sep 22;5(9):e12863. doi: 10.1371/journal.pone.0012863 (PMC2943930; doi:10.1371/journal.pone.0012863)
Supplement: Dataset S1 — Microsatellite genotypes of 164 individuals from 42 laboratory stocks representing 21 lines of Kryptolebias marmoratus. (0.09 MB XLS) [file pone.0012863.s004.xls]

## Sheet: Table File S2
Data Sets 1. Genotypes of 164 individuals from 42 laboratory stocks representing 21 line of Kryptolebias marmoratus.
Lines\Loci	R1	R1	R3	R3	R4	R4	R5	R5	R6	R6	R7	R7	R9	R9	R10	R10	R11	R11	R17	R17	R18	R18	R19	R19	R22	R22	R23	R23	R25	R25	R26	R26	R27	R27	R28	R28	R30	R30	R33	R33	R34	R34	R35	R35	R37	R37	R38	R38	B10
0150_91A	250	250	123	123	245	245	311	311	204	204	184	184	226	226	222	222	183	183	291	291	212	212	139	139	189	189	256	256	106	106	194	194	170	170	176	176	161	161	186	186	146	146	142	142	328	328	194	194	133
0150_91B	250	250	123	123	245	245	311	311	204	204	184	184	226	226	222	222	183	183	291	291	212	212	139	139	189	189	256	256	106	106	194	194	170	170	176	176	161	161	186	186	146	146	142	142	328	328	194	194	133
0150_91C	250	250	123	123	245	245	311	311	204	204	184	184	226	226	222	222	183	183	291	291	212	212	139	139	189	189	256	256	106	106	194	194	170	170	176	176	161	161	186	186	146	146	142	142	328	328	194	194	133
0150_91D	250	250	123	123	245	245	311	311	204	204	184	184	226	226	222	222	183	183	291	291	212	212	139	139	189	189	256	256	106	106	194	194	170	170	176	176	161	161	186	186	146	146	142	142	328	328	194	194	133
01Hon11A	246	246	175	175	225	225	291	291	212	212	184	184	222	222	210	210	171	171	259	259	260	260	115	115	193	193	260	260	126	126	190	190	182	182	176	176	161	161	218	218	202	202	142	142	340	340	202	202	127
01Hon11B	246	246	175	175	225	225	291	291	212	212	184	184	222	222	210	210	171	171	259	259	260	260	115	115	193	193	260	260	126	126	190	190	182	182	176	176	161	161	218	218	202	202	142	142	340	340	202	202	127
01Hon11C	246	246	175	175	225	225	291	291	212	212	184	184	222	222	210	210	171	171	259	259	260	260	115	115	193	193	260	260	126	126	190	190	182	182	176	176	161	161	218	218	202	202	142	142	340	340	202	202	127
01Hon11D	246	246	175	175	225	225	291	291	212	212	184	184	222	222	210	210	171	171	259	259	260	260	115	115	193	193	260	260	126	126	190	190	182	182	176	176	161	161	218	218	202	202	142	142	340	340	202	202	127
01Hon2A	246	246	175	175	225	225	291	291	212	212	184	184	210	210	210	210	163	163	259	259	208	208	115	115	197	197	260	260	122	122	190	190	194	194	176	176	157	157	218	218	202	202	142	142	320	320	206	206	129
01Hon2B	246	246	175	175	225	225	291	291	212	212	184	184	210	210	210	210	163	163	259	259	208	208	115	115	197	197	260	260	122	122	190	190	194	194	176	176	157	157	218	218	202	202	142	142	320	320	206	206	129
01Hon2C	246	246	175	175	225	225	291	291	212	212	184	184	210	210	210	210	163	163	259	259	208	208	115	115	197	197	260	260	122	122	190	190	194	194	176	176	157	157	218	218	202	202	142	142	320	320	206	206	129
01Hon2D	246	246	175	175	225	225	291	291	212	212	184	184	210	210	210	210	163	163	259	259	208	208	115	115	197	197	260	260	122	122	190	190	194	194	176	176	157	157	218	218	202	202	142	142	320	320	206	206	129
01Hon7A	246	246	183	183	235	235	295	295	212	212	184	184	226	226	240	240	163	163	259	259	208	208	115	115	197	197	256	256	126	126	194	194	174	174	176	176	165	165	218	218	202	202	142	142	332	332	206	206	129
01Hon7B	246	246	183	183	235	235	295	295	212	212	184	184	226	226	240	240	163	163	259	259	208	208	115	115	197	197	256	256	126	126	194	194	174	174	176	176	165	165	218	218	202	202	142	142	332	332	206	206	129
01Hon7C	246	246	183	183	235	235	295	295	212	212	184	184	226	226	240	240	163	163	259	259	208	208	115	115	197	197	256	256	126	126	194	194	174	174	176	176	165	165	218	218	202	202	142	142	332	332	206	206	129
01Hon7D	246	246	183	183	235	235	295	295	212	212	184	184	226	226	240	240	163	163	259	259	208	208	115	115	197	197	256	256	126	126	194	194	174	174	176	176	165	165	218	218	202	202	142	142	332	332	206	206	129
01Hon9A	246	246	183	183	225	225	295	295	212	212	184	184	210	210	228	228	187	187	259	259	204	204	115	115	213	213	260	260	118	118	190	190	194	194	176	176	161	161	218	218	202	202	142	142	280	280	202	202	129
01Hon9B	246	246	183	183	225	225	295	295	212	212	184	184	210	210	228	228	187	187	259	259	204	204	115	115	213	213	260	260	118	118	190	190	194	194	176	176	161	161	218	218	202	202	142	142	280	280	202	202	129
01Hon9C	246	246	183	183	225	225	295	295	212	212	184	184	210	210	228	228	187	187	259	259	204	204	115	115	213	213	260	260	118	118	190	190	194	194	176	176	161	161	218	218	202	202	142	142	280	280	202	202	129
01Hon9D	246	246	183	183	225	225	295	295	212	212	184	184	210	210	228	228	187	187	259	259	204	204	115	115	213	213	260	260	118	118	190	190	194	194	176	176	161	161	218	218	202	202	142	142	280	280	202	202	129
01RhlA	246	246	155	155	205	205	303	303	196	196	184	184	222	222	165	165	171	171	291	291	212	212	127	127	185	185	268	268	94	94	194	194	154	154	172	172	165	165	186	186	146	146	142	142	312	312	194	194	129
01RhlB	246	246	155	155	205	205	303	303	196	196	184	184	222	222	165	165	171	171	291	291	212	212	127	127	185	185	268	268	94	94	194	194	154	154	172	172	165	165	186	186	146	146	142	142	312	312	194	194	129
01RhlC	246	246	155	155	205	205	303	303	196	196	184	184	222	222	165	165	171	171	291	291	212	212	127	127	185	185	268	268	94	94	194	194	154	154	172	172	165	165	186	186	146	146	142	142	312	312	194	194	129
01RhlD	246	246	155	155	205	205	303	303	196	196	184	184	222	222	165	165	171	171	291	291	212	212	127	127	185	185	268	268	94	94	194	194	154	154	172	172	165	165	186	186	146	146	142	142	312	312	194	194	129
01Slc8EA	238	238	147	147	210	210	299	299	196	196	184	184	222	222	228	228	175	175	283	283	204	204	147	147	173	173	272	272	98	98	198	198	170	170	172	172	169	169	186	186	146	146	142	142	324	324	198	198	141
01Slc8EB	238	238	147	147	210	210	299	299	196	196	184	184	222	222	228	228	175	175	283	283	204	204	147	147	173	173	272	272	98	98	198	198	170	170	172	172	169	169	186	186	146	146	142	142	324	324	198	198	141
01Slc8EC	238	238	147	147	210	210	299	299	196	196	184	184	222	222	228	228	175	175	283	283	204	204	147	147	173	173	272	272	98	98	198	198	170	170	172	172	169	169	186	186	146	146	142	142	324	324	198	198	141
01Slc8ED	238	238	147	147	210	210	299	299	196	196	184	184	222	222	228	228	175	175	283	283	204	204	147	147	173	173	272	272	98	98	198	198	170	170	172	172	169	169	186	186	146	146	142	142	324	324	198	198	141
01SS-LLA	246	246	151	151	220	220	299	299	196	196	184	184	218	218	165	165	187	187	287	287	200	200	131	131	171	171	280	280	98	98	198	198	174	174	172	172	165	165	186	186	146	146	142	142	312	312	210	210	129
01SS-LLB	246	246	151	151	220	220	299	299	196	196	184	184	218	218	165	165	187	187	287	287	200	200	131	131	171	171	280	280	98	98	198	198	174	174	172	172	165	165	186	186	146	146	142	142	312	312	210	210	129
01SS-LLC	246	246	151	151	220	220	299	299	196	196	184	184	218	218	165	165	187	187	287	287	200	200	131	131	171	171	280	280	98	98	198	198	174	174	172	172	165	165	186	186	146	146	142	142	312	312	210	210	129
01SS-LLD	246	246	151	151	220	220	299	299	196	196	184	184	218	218	165	165	187	187	287	287	200	200	131	131	171	171	280	280	98	98	198	198	174	174	172	172	165	165	186	186	146	146	142	142	312	312	210	210	129
01SS-RhlA	246	246	155	155	205	205	303	303	196	196	184	184	222	222	165	165	171	171	291	295	212	212	127	127	185	185	268	268	94	94	194	194	154	154	172	172	165	165	186	186	146	146	142	142	312	312	194	194	129
01SS-RhlB	246	246	155	155	205	205	303	303	196	196	184	184	222	222	165	165	171	171	291	295	212	212	127	127	185	185	268	268	94	94	194	194	154	154	172	172	165	165	186	186	146	146	142	142	312	312	194	194	129
01SS-RhlC	246	246	155	155	205	205	303	303	196	196	184	184	222	222	165	165	171	171	291	295	212	212	127	127	185	185	268	268	94	94	194	194	154	154	172	172	165	165	186	186	146	146	142	142	312	312	194	194	129
01SS-RhlD	246	246	155	155	205	205	303	303	196	196	184	184	222	222	165	165	171	171	291	291	212	212	127	127	185	185	268	268	94	94	194	194	154	154	172	172	165	165	186	186	146	146	142	142	312	312	194	194	129
01VolA	246	246	159	159	215	215	287	287	196	196	180	180	222	222	228	228	163	163	271	271	204	204	127	127	169	169	268	268	98	98	194	194	158	158	172	172	161	161	186	186	154	154	152	152	296	296	186	186	133
01VolB	246	246	159	159	215	215	287	287	196	196	180	180	222	222	228	228	163	163	271	271	204	204	127	127	169	169	268	268	98	98	194	194	158	158	172	172	161	161	186	186	154	154	152	152	292	296	186	186	133
01VolC	246	246	159	159	215	215	287	287	196	196	180	180	222	222	228	228	163	163	271	271	204	204	127	127	169	169	268	268	98	98	194	194	158	158	172	172	161	161	186	186	154	154	152	152	292	296	186	186	133
01VolD	246	246	159	159	215	215	287	287	196	196	180	180	222	222	228	228	163	163	271	271	204	204	127	127	169	169	268	268	98	98	194	194	158	158	172	172	161	161	186	186	154	154	152	152	296	296	186	186	133
02Bh6A	246	246	155	155	205	205	299	299	196	196	184	184	222	222	192	192	179	179	255	255	204	204	143	143	213	213	268	268	98	98	182	182	150	150	172	172	165	165	182	182	146	146	142	142	340	340	194	194
02Bh6B	246	246	155	155	205	205	299	299	196	196	184	184	222	222	192	192	179	179	255	255	204	204	143	143	213	213	268	268	98	98	182	182	150	150	172	172	165	165	182	182	146	146	142	142	340	340	194	194
02Bh6C	246	246	155	155	205	205	299	299	196	196	184	184	222	222	192	192	179	179	255	255	204	204	143	143	213	213	268	268	98	98	182	182	150	150	172	172	165	165	182	182	146	146	142	142	340	340	194	194
02Bh6D	246	246	155	155	205	205	299	299	196	196	184	184	222	222	192	192	179	179	255	255	204	204	143	143	213	213	268	268	98	98	182	182	150	150	172	172	165	165	182	182	146	146	142	142	340	340	194	194	131
02CChBA	246	246	155	155	225	225	299	299	196	196	184	184	222	222	216	216	171	171	271	271	208	208	131	131	165	165	272	272	98	98	198	198	150	150	172	172	165	165	186	186	146	146	142	142	316	316	186	186
02CChBB	246	246	155	155	225	225	299	299	196	196	184	184	222	222	216	216	171	171	271	271	208	208	131	131	165	165	272	272	98	98	198	198	150	150	172	172	165	165	186	186	146	146	142	142	316	316	186	186	133
02CChBC	246	246	155	155	225	225	299	299	196	196	184	184	222	222	216	216	171	171	271	271	208	208	131	131	165	165	272	272	98	98	198	198	150	150	172	172	165	165	186	186	146	146	142	142	316	316	186	186	133
02CChBD	246	246	155	155	225	225	299	299	196	196	184	184	222	222	216	216	171	171	271	271	208	208	131	131	165	165	272	272	98	98	198	198	150	150	172	172	165	165	186	186	146	146	142	142	316	316	186	186	133
02Dan2kA	246	246	123	123	255	255	287	287	196	196	184	184	226	226	246	246	187	187	267	267	196	196	139	139	197	197	256	256	122	122	194	194	170	170	176	176	165	165	186	186	146	146	142	142	336	336	214	214	133
02Dan2kB	246	246	123	123	255	255	287	287	196	196	184	184	226	226	246	246	187	187	267	267	196	196	139	139	197	197	256	256	122	122	194	194	170	170	176	176	165	165	186	186	146	146	142	142	336	336	214	214	133
02Dan2kC	246	246	123	123	255	255	287	287	196	196	184	184	226	226	246	246	187	187	267	267	196	196	139	139	197	197	256	256	122	122	194	194	170	170	176	176	165	165	186	186	146	146	142	142	336	336	214	214	133
02Dan2kD	246	246	123	123	255	255	287	287	196	196	184	184	226	226	246	246	187	187	267	267	196	196	139	139	197	197	256	256	122	122	194	194	170	170	176	176	165	165	186	186	146	146	142	142	336	336	214	214	133
02Enp02A	246	246	155	155	225	225	287	287	204	204	184	184	222	222	225	225	179	179	299	299	204	204	131	131	201	201	272	272	98	98	194	194	182	182	172	172	161	161	186	186	146	146	136	136	304	304	194	194	133
02Enp02B	246	246	155	155	225	225	287	287	204	204	184	184	222	222	225	225	179	179	299	299	204	204	131	131	201	201	272	272	98	98	194	194	182	182	172	172	161	161	186	186	146	146	136	136	304	304	194	194	133
02Enp02C	246	246	155	155	225	225	287	287	204	204	184	184	222	222	225	225	179	179	299	299	204	204	131	131	201	201	272	272	98	98	194	194	182	182	172	172	161	161	186	186	146	146	136	136	304	304	194	194	133
02Enp02D	246	246	155	155	225	225	287	287	204	204	184	184	222	222	225	225	179	179	299	299	204	204	131	131	201	201	272	272	98	98	194	194	182	182	172	172	161	161	186	186	146	146	136	136	304	304	194	194	133
02GitmoA	268	268	263	263	175	175	267	267	232	232	300	300	194	194	165	165	179	179	291	291	172	172	155	155	133	133	252	252	98	98	170	170	150	150	172	172	173	173	222	222			140	140	400	400	226	226	115
02GitmoB	268	268	263	263	175	175	267	267	232	232	300	300	194	194	165	165	179	179	291	291	172	172	155	155	133	133	252	252	98	98	170	170	150	150	172	172	173	173	222	222			140	140	400	400	226	226	115
02GitmoC	268	268	263	263	175	175	267	267	232	232	300	300	194	194	165	165	179	179	291	291	172	172	155	155	133	133	252	252	98	98	170	170	150	150	172	172	173	173	222	222			140	140	400	400	226	226	115
02GitmoD	268	268	263	263	175	175	267	267	232	232	300	300	194	194	165	165	179	179	291	291	172	172	155	155	133	133	252	252	98	98	170	170	150	150	172	172	173	173	222	222			140	140	400	400	226	226	115
02Hon9C	246	246	183	183	225	225	295	295	212	212	184	184	210	210	228	228	187	187	259	259	204	204	115	115	213	213	260	260	118	118	190	190	194	194	176	176	161	161	218	218	202	202	142	142	280	280	202	202	129
02Hon9D	246	246	183	183	225	225	295	295	212	212	184	184	210	210	228	228	187	187	259	259	204	204	115	115	213	213	260	260	118	118	190	190	194	194	176	176	161	161	218	218	202	202	142	142	280	280	202	202	129
02R2A	254	254	155	155	230	230	287	287	188	188	180	180	210	210	291	291	167	167	275	275	240	240	135	135	185	185	252	252	130	130	198	198	174	174	184	184	169	169	186	186	198	198	142	142	308	308	246	246	133
02R2B	254	254	155	155	230	230	287	287	188	188	180	180	210	210	291	294	167	167	275	275	240	240	135	135	185	185	252	252	130	130	198	198	174	174	184	184	169	169	186	186	198	198	142	142	308	308	246	246	133
02R2C	254	254	155	155	230	230	287	287	188	188	180	180	210	210	291	291	167	167	275	275	240	240	135	135	185	185	252	252	130	130	198	198	174	174	184	184	169	169	186	186	198	198	142	142	308	308	246	246	133
02R2D	254	254	155	155	230	230	287	287	188	188	180	180	210	210	291	291	167	167	275	275	240	240	135	135	185	185	252	252	130	130	198	198	174	174	184	184	169	169	186	186	198	198	142	142	308	308	246	246	133
02RhlA	246	246	155	155	205	205	303	303	196	196	184	184	222	222	165	165	171	171	291	291	212	212	127	127	185	185	268	268	94	94	194	194	154	154	172	172	165	165	186	186	146	146	142	142	312	312	194	194	129
02RhlB	246	246	155	155	205	205	303	303	196	196	184	184	222	222	165	165	171	171	291	291	212	212	127	127	185	185	268	268	94	94	194	194	154	154	172	172	165	165	186	186	146	146	142	142	312	312	194	194	129
02RhlC	246	246	155	155	205	205	303	303	196	196	184	184	222	222	165	165	171	171	291	291	212	212	127	127	185	185	268	268	94	94	194	194	154	154	172	172	165	165	186	186	146	146	142	142	312	312	194	194	129
02RhlD	246	246	155	155	205	205	303	303	196	196	184	184	222	222	165	165	171	171	291	291	212	212	127	127	185	185	268	268	94	94	194	194	154	154	172	172	165	165	186	186	146	146	142	142	312	312	194	194	129
02Slc8EA	238	238	147	147	210	210	299	299	196	196	184	184	222	222	228	228	175	175	283	283	204	204	147	147	173	173	272	272	98	98	198	198	170	170	172	172	169	169	186	186	146	146	142	142	324	324	198	198	141
02Slc8EB	238	238	147	147	210	210	299	299	196	196	184	184	222	222	228	228	175	175	283	283	204	204	147	147	173	173	272	272	98	98	198	198	170	170	172	172	169	169	186	186	146	146	142	142	324	324	198	198	141
02Slc8EC	238	238	147	147	210	210	299	299	196	196	184	184	222	222	228	228	175	175	283	283	204	204	147	147	173	173	272	272	98	98	198	198	170	170	172	172	169	169	186	186	146	146	142	142	324	324	198	198	141
02Slc8ED	238	238	147	147	210	210	299	299	196	196	184	184	222	222	228	228	175	175	283	283	204	204	147	147	173	173	272	272	98	98	198	198	170	170	172	172	169	169	186	186	146	146	142	142	324	324	198	198	141
02SShA	246	246	159	159	220	220	287	287	196	196	184	184	222	222	225	225	167	167	287	287	212	212	131	131	221	221	276	276	98	98	194	194	150	150	172	172	177	177	186	186	146	146	152	152	320	320	198	198	133
02SShB	246	246	159	159	220	220	287	287	196	196	184	184	222	222	225	225	167	167	287	287	212	212	131	131	221	221	276	276	98	98	194	194	150	150	172	172	177	177	186	186	146	146	152	152	320	320	198	198	133
02SShC	246	246	159	159	220	220	287	287	196	196	184	184	222	222	225	225	167	167	287	287	212	212	131	131	221	221	276	276	98	98	194	194	150	150	172	172	177	177	186	186	146	146	152	152	320	320	198	198	133
02SShD	246	246	159	159	220	220	287	287	196	196	184	184	222	222	225	225	167	167	287	287	212	212	131	131	221	221	276	276	98	98	194	194	150	150	172	172	177	177	186	186	146	146	152	152	320	320	198	198	133
02Vol2A	246	246	159	159	215	215	287	287	196	196	180	180	222	222	249	249	163	163	271	271	200	200	127	127	169	169	260	260	98	98	194	194	158	158	172	172	165	165	186	186	146	146	142	142	292	292	186	186	133
02Vol2B	246	246	159	159	215	215	287	287	196	196	180	180	222	222	249	249	163	163	271	271	200	200	127	127	169	169	260	260	98	98	194	194	158	158	172	172	165	165	186	186	146	146	142	142	292	292	186	186	133
02Vol2C	246	246	159	159	215	215	287	287	196	196	180	180	222	222	249	249	163	163	271	271	200	200	127	127	169	169	260	260	98	98	194	194	158	158	172	172	165	165	186	186	146	146	142	142	292	292	186	186	133
02Vol2D	246	246	159	159	215	215	287	287	196	196	180	180	222	222	249	249	163	163	271	271	200	200	127	127	169	169	260	260	98	98	194	194	158	158	172	172	165	165	186	186	146	146	142	142	292	292	186	186	133
02VolA	246	246	159	159	215	215	287	287	196	196	180	180	222	222	228	228	163	163	271	271	204	204	127	127	169	169	268	268	98	98	194	194	158	158	172	172	161	161	186	186	154	154	152	152	296	296	186	186	133
02VolC	246	246	159	159	215	215	287	287	196	196	180	180	222	222	228	228	163	163	271	271	204	204	127	127	169	169	268	268	98	98	194	194	158	158	172	172	161	161	186	186	154	154	152	152	296	296	186	186	133
02VolD	246	246	159	159	215	215	287	287	196	196	180	180	222	222	228	228	163	163	271	271	204	204	127	127	169	169	268	268	98	98	194	194	158	158	172	172	161	161	186	186	154	154	152	152	296	296	186	186	133
03Dan2kA	246	246	123	123	255	255	287	287	196	196	184	184	226	226	246	246	187	187	267	267	196	196	139	139	197	197	256	256	122	122	194	194	170	170	176	176	165	165	186	186	146	146	142	142	336	336	214	214	133
03HyA	268	268	135	135	175	175	263	263	196	196	232	232	194	194	165	165	107	107	283	283	172	172	139	139	133	133	276	276	98	98	162	162	186	186	152	152	201	201	194	194			140	140	400	400	218	218	117
03HyB	268	268	135	135	175	175	263	263	196	196	232	232	194	194	165	165	107	107	283	283	172	172	139	139	133	133	276	276	98	98	162	162	186	186	152	152	201	201	194	194			140	140	400	400	218	218	117
03HyC	268	268	135	135	175	175	263	263	196	196	232	232	194	194	165	165	107	107	283	283	172	172	139	139	133	133	276	276	98	98	162	162	186	186	152	152	201	201	194	194			140	140	400	400	218	218	117
03HyD	268	268	135	135	175	175	263	263	196	196	232	232	194	194	165	165	107	107	283	283	172	172	139	139	133	133	276	276	98	98	162	162	186	186	152	152	201	201	194	194			140	140	400	400	218	218	117
03RhlA	246	246	155	155	205	205	303	303	196	196	184	184	222	222	165	165	171	171	291	291	212	212	127	127	185	185	268	268	94	94	194	194	154	154	172	172	165	165	186	186	146	146	142	142	312	312	194	194	129
03RhlB	246	246	155	155	205	205	303	303	196	196	184	184	222	222	165	165	171	171	291	291	212	212	127	127	185	185	268	268	94	94	194	194	154	154	172	172	165	165	186	186	146	146	142	142	312	312	194	194	129
03RhlC	246	246	155	155	205	205	303	303	196	196	184	184	222	222	165	165	171	171	291	291	212	212	127	127	185	185	268	268	94	94	194	194	154	154	172	172	165	165	186	186	146	146	142	142	312	312	194	194	129
03RhlD	246	246	155	155	205	205	303	303	196	196	184	184	222	222	165	165	171	171	291	291	212	212	127	127	185	185	268	268	94	94	194	194	154	154	172	172	165	165	186	186	146	146	142	142	312	312	194	194	129
03SS_LLA	246	246	151	151	220	220	299	299	196	196	184	184	218	218	165	165	187	187	287	287	200	200	131	131	171	171	280	280	98	98	198	198	174	174	172	172	165	165	186	186	146	146	142	142	312	312	210	210	129
03SS_LLB	246	246	151	151	220	220	299	299	196	196	184	184	218	218	165	165	187	187	287	287	200	200	131	131	171	171	280	280	98	98	198	198	174	174	172	172	165	165	186	186	146	146	142	142	312	312	210	210	129
03SS_LLC	246	246	151	151	220	220	299	299	196	196	184	184	218	218	165	165	187	187	287	287	200	200	131	131	171	171	280	280	98	98	198	198	174	174	172	172	165	165	186	186	146	146	142	142	312	312	210	210	129
03SS_LLD	246	246	151	151	220	220	299	299	196	196	184	184	218	218	165	165	187	187	287	287	200	200	131	131	171	171	280	280	98	98	198	198	174	174	172	172	165	165	186	186	146	146	142	142	312	312	210	210	129
04CchBA	246	246	155	155	225	225	299	299	196	196	184	184	222	222	216	216	171	171	271	271	208	208	131	131	165	165	272	272	98	98	198	198	150	150	172	172	165	165	186	186	146	146	142	142	316	316	186	186	133
04CchBC	246	246	155	155	225	225	299	299	196	196	184	184	222	222	216	216	171	171	271	271	208	208	131	131	165	165	272	272	98	98	198	198	150	150	172	172	165	165	186	186	146	146	142	142	316	316	186	186	133
04CchBD	246	246	155	155	225	225	299	299	196	196	184	184	222	222	216	216	171	171	271	271	208	208	131	131	165	165	272	272	98	98	198	198	150	150	172	172	165	165	186	186	146	146	142	142	316	320	186	186	133
04Dan2kA	246	246	123	123	255	255	287	287	196	196	184	184	226	226	246	246	187	187	267	267	196	196	139	139	197	197	256	256	122	122	194	194	170	170	176	176	165	165	186	186	146	146	142	142	336	336	214	214	133
04Dan2kB	246	246	123	123	255	255	287	287	196	196	184	184	226	226	246	246	187	187	267	267	196	196	139	139	197	197	256	256	122	122	194	194	170	170	176	176	165	165	186	186	146	146	142	142	336	336	214	214	133
04Dan2kD	246	246	123	123	255	255	287	287	196	196	184	184	226	226	246	246	187	187	267	267	196	196	139	139	197	197	256	256	122	122	194	194	170	170	176	176	165	165	186	186	146	146	142	142	336	336	214	214	133
04Enp02A	246	246	155	155	225	225	287	287	204	204	184	184	222	222	225	225	179	179	299	299	204	204	131	131	201	201	272	272	98	98	194	194	182	182	172	172	161	161	186	186	146	146	136	136	304	304	194	194	133
04Enp02C	246	246	155	155	225	225	287	287	204	204	184	184	222	222	225	225	179	179	299	299	204	204	131	131	201	201	272	272	98	98	194	194	182	182	172	172	161	161	186	186	146	146	136	136	304	304	194	194	133
04Enp02D	246	246	155	155	225	225	287	287	204	204	184	184	222	222	225	225	179	179	299	299	204	204	131	131	201	201	272	272	98	98	194	194	182	182	172	172	161	161	186	186	146	146	136	136	304	304	194	194	133
04Hon9A	246	246	183	183	225	225	295	295	212	212	184	184	210	210	228	228	187	187	259	259	204	204	115	115	213	213	260	260	118	118	190	190	194	194	176	176	161	161	218	218	202	202	142	142	280	280	202	202	129
04Hon9B	246	246	183	183	225	225	295	295	212	212	184	184	210	210	228	228	187	187	259	259	204	204	115	115	213	213	260	260	118	118	190	190	194	194	176	176	161	161	218	218	202	202	142	142	280	280	202	202	129
04Hon9C	246	246	183	183	225	225	295	295	212	212	184	184	210	210	228	228	187	187	259	259	204	204	115	115	213	213	260	260	118	118	190	190	194	194	176	176	161	161	218	218	202	202	142	142	280	280	202	202	129
04Hon9D	246	246	183	183	225	225	295	295	212	212	184	184	210	210	228	228	187	187	259	259	204	204	115	115	213	213	260	260	118	118	190	190	194	194	176	176	161	161	218	218	202	202	142	142	280	280	202	202	129
04R2A	254	254	155	155	230	230	287	287	188	188	180	180	210	210	291	291	167	167	275	275	240	240	135	135	185	185	252	252	130	130	198	198	174	174	184	184	169	169	186	186	198	198	142	142	308	308	246	246	133
04R2B	254	254	155	155	230	230	287	287	188	188	180	180	210	210	291	291	167	167	275	275	240	240	135	135	185	185	252	252	130	130	198	198	174	174	184	184	169	169	186	186	198	198	142	142	308	308	246	246	133
04R2C	254	254	155	155	230	230	287	287	188	188	180	180	210	210	291	291	167	167	275	275	240	240	135	135	185	185	252	252	130	130	198	198	174	174	184	184	169	169	186	186	198	198	142	142	308	308	246	246	133
04R2D	254	254	155	155	230	230	287	287	188	188	180	180	210	210	291	291	167	167	275	275	240	240	135	135	185	185	252	252	130	130	198	198	174	174	184	184	169	169	186	186	198	198	142	142	308	308	246	246	133
04RhlA	246	246	155	155	205	205	303	303	196	196	184	184	222	222	165	165	171	171	291	291	212	212	127	127	185	185	268	268	94	94	194	194	154	154	172	172	165	165	186	186	146	146	142	142	312	312	194	194	129
04RhlB	246	246	155	155	205	205	303	303	196	196	184	184	222	222	165	165	171	171	291	291	212	212	127	127	185	185	268	268	94	94	194	194	154	154	172	172	165	165	186	186	146	146	142	142	312	312	194	194	129
04RhlC	246	246	155	155	205	205	303	303	196	196	184	184	222	222	165	165	171	171	291	291	212	212	127	127	185	185	268	268	94	94	194	194	154	154	172	172	165	165	186	186	146	146	142	142	312	312	194	194	129
04RhlD	246	246	155	155	205	205	303	303	196	196	184	184	222	222	165	165	171	171	291	291	212	212	127	127	185	185	268	268	94	94	194	194	154	154	172	172	165	165	186	186	146	146	142	142	312	312	194	194	129
04Slc8EB	238	238	147	147	210	210	299	299	196	196	184	184	222	222	228	228	175	175	287	287	204	204	147	147	173	173	272	272	98	98	198	198	170	170	172	172	173	173	186	186	146	146	142	142	316	324	198	198	141
04Slc8EC	238	238	147	147	210	210	299	299	196	196	184	184	222	222	228	228	175	175	287	287	204	204	147	147	173	173	272	272	98	98	198	198	170	170	172	172	173	173	186	186	146	146	142	142	316	324	198	198	141
04Slc8ED	238	238	147	147	210	210	299	299	196	196	184	184	222	222	228	228	175	175	287	287	204	204	147	147	173	173	272	272	98	98	198	198	170	170	172	172	173	173	186	186	146	146	142	142	324	324	198	198	141
04VolA	246	246	159	159	215	215	287	287	196	196	180	180	222	222	228	228	163	163	271	271	204	204	127	127	169	169	268	268	98	98	194	194	158	158	172	172	161	161	186	186	154	154	152	152	296	296	186	186	133
04VolC	246	246	159	159	215	215	287	287	196	196	180	180	222	222	228	228	163	163	271	271	204	204	127	127	169	169	268	268	98	98	194	194	158	158	172	172	161	161	186	186	154	154	152	152	296	300	186	186	133
04VolD	246	246	159	159	215	215	287	287	196	196	180	180	222	222	228	228	163	163	271	271	204	204	127	127	169	169	268	268	98	98	194	194	158	158	172	172	161	161	186	186	154	154	152	152	296	296	186	186	133
05Dan06A	246	246	123	123	255	255	287	287	196	196	184	184	234	234	231	231	187	187	291	291	196	196	139	139	217	217	256	256	126	126	194	194	170	170	196	196	165	165	198	198	146	146	142	142	332	332	186	186	133
05Dan06B	246	246	123	123	255	255	287	287	196	196	184	184	234	234	231	231	187	187	291	291	196	196	139	139	213	217	256	256	126	126	194	194	170	170	196	196	165	165	198	198	146	146	142	142	332	332	186	186	133
05Dan06C	246	246	123	123	255	255	287	287	196	196	184	184	234	234	231	231	187	187	291	291	196	196	139	139	213	213	256	256	126	126	194	194	170	170	196	196	165	165	198	198	146	146	142	142	332	332	186	186	133
05Dan06D	246	246	187	187	255	255	287	287	196	196	168	168	226	226	246	246	187	187	291	291	196	196	119	119	189	189	244	244	118	118	194	194	170	170	196	196	165	165	186	186	146	146	142	142	328	328	206	206	115
055091A	250	250	123	123	245	245	311	311	204	204	184	184	226	226	222	222	183	183	291	291	212	212	139	139	189	189	256	256	106	106	194	194	170	170	176	176	161	161	186	186	146	146	142	142	332	332	194	194	133
055091B	250	250	123	123	245	245	311	311	204	204	184	184	226	226	222	222	183	183	291	291	212	212	139	139	189	189	256	256	106	106	194	194	170	170	176	176	161	161	186	186	146	146	142	142	332	332	194	194	133
055091C	250	250	123	123	245	245	311	311	204	204	184	184	226	226	222	222	183	183	291	291	212	212	139	139	189	189	256	256	106	106	194	194	170	170	176	176	161	161	186	186	146	146	142	142	332	332	194	194	133
055091D	250	250	123	123	245	245	311	311	204	204	184	184	226	226	222	222	183	183	291	291	212	212	139	139	189	189	256	256	106	106	194	194	170	170	176	176	161	161	186	186	146	146	142	142	332	332	194	194	133
055091E	250	250	123	123	245	245	311	311	204	204	184	184	226	226	222	222	183	183	291	291	212	212	139	139	189	189	256	256	106	106	194	194	170	170	176	176	161	161	186	186	146	146	142	142	332	332	194	194	133
055091F	250	250	123	123	245	245	311	311	204	204	184	184	226	226	222	222	183	183	291	291	212	212	139	139	189	189	256	256	106	106	194	194	170	170	176	176	161	161	186	186	146	146	142	142	332	332	194	194	133
055091G	250	250	123	123	245	245	311	311	204	204	184	184	226	226	222	222	183	183	291	291	212	212	139	139	189	189	256	256	106	106	194	194	170	170	176	176	161	161	186	186	146	146	142	142	332	332	194	194	133
055091H	250	250	123	123	245	245	311	311	204	204	184	184	226	226	222	222	183	183	291	291	212	212	139	139	189	189	256	256	106	106	194	194	170	170	176	176	161	161	186	186	146	146	142	142	332	332	194	194	133
06HyA	268	268	135	135	175	175	263	263	196	196	232	232	194	194	165	165	107	107	283	283	172	172	139	139	133	133	276	276	98	98	162	162	186	186	152	152	201	201	194	194			140	140	400	400	218	218	117
06HyB	268	268	135	135	175	175	263	263	196	196	232	232	194	194	165	165	107	107	283	283	172	172	139	139	133	133	276	276	98	98	162	162	186	186	152	152	201	201	194	194			140	140	400	400	218	218	117
06HyC	268	268	135	135	175	175	263	263	196	196	232	232	194	194	165	165	107	107	283	283	172	172	139	139	133	133	276	276	98	98	162	162	186	186	152	152	201	201	194	194			140	140	392	400	218	218	117
06HyD	268	268	135	135	175	175	263	263	196	196	232	232	194	194	165	165	107	107	283	283	172	172	139	139	133	133	276	276	98	98	162	162	186	186	152	152	201	201	194	194			140	140	400	400	218	218	117
06VolA	246	246	159	159	215	215	287	287	196	196	180	180	222	222	228	228	163	163	271	271	204	204	127	127	169	169	268	268	98	98	194	194	158	158	172	172	161	161	186	186	154	154	152	152	292	292	186	186	133
06VolB	246	246	159	159	215	215	287	287	196	196	180	180	222	222	228	228	163	163	271	271	204	204	127	127	169	169	268	268	98	98	194	194	158	158	172	172	161	161	186	186	154	154	152	152	292	292	186	186	133
06VolC	246	246	159	159	215	215	287	287	196	196	180	180	222	222	228	228	163	163	271	271	204	204	127	127	169	169	268	268	98	98	194	194	158	158	172	172	161	161	186	186	154	154	152	152	292	292	186	186	133
06VolD	246	246	159	159	215	215	287	287	196	196	180	180	222	222	228	228	163	163	271	271	204	204	127	127	169	169	268	268	98	98	194	194	158	158	172	172	161	161	186	186	154	154	152	152	292	292	186	186	133
07Dan92A	250	250	123	123	245	245	295	295	200	200	168	168	230	230	228	228	195	195	271	271	208	208	143	143	197	197	256	256	122	122	194	194	170	170	176	176	161	161	186	186	146	146	154	154	324	324	194	194	127
07Dan92B	250	250	123	123	245	245	295	295	200	200	168	168	230	230	228	228	195	195	271	271	208	208	143	143	197	197	256	256	122	122	194	194	170	170	176	176	161	161	186	186	146	146	154	154	324	324	194	194	127
07Dan92C	250	250	123	123	245	245	295	295	200	200	168	168	230	230	228	228	195	195	271	271	208	208	143	143	197	197	256	256	122	122	194	194	170	170	176	176	161	161	186	186	146	146	154	154	324	324	194	194	127
07Dan92D	250	250	123	123	245	245	295	295	200	200	168	168	230	230	228	228	195	195	271	271	208	208	143	143	197	197	256	256	122	122	194	194	170	170	176	176	161	161	186	186	146	146	154	154	320	320	194	194	127
07PanRSA	268	268	175	175	175	175	263	263	212	212	244	244	194	194	165	165	183	183	307	307	172	172	135	135	133	133	272	272	106	106	170	170	158	158	172	172	181	181	222	222			130	130	356	356	230	230	115
07PanRSB	268	268	175	175	175	175	263	263	212	212	244	244	194	194	165	165	183	183	307	307	172	172	135	135	133	133	272	272	106	106	170	170	158	158	172	172	181	181	222	222			130	130	356	356	230	230	115
07PanRSC	268	268	175	175	175	175	263	263	212	212	244	244	194	194	165	165	183	183	307	307	172	172	135	135	133	133	272	272	106	106	170	170	158	158	172	172	181	181	222	222			130	130	356	356	230	230	115
07PanRSD	268	268	175	175	175	175	263	263	212	212	244	244	194	194	165	165	183	183	307	307	172	172	135	135	133	133	272	272	106	106	170	170	158	158	172	172	181	181	222	222			130	130	356	356	230	230	115
08RhlA	246	246	155	155	205	205	303	303	196	196	184	184	222	222	165	165	171	171	291	291	212	212	127	127	185	185	268	268	94	94	194	194	154	154	172	172	165	165	186	186	146	146	142	142	312	312	194	194	129
08RhlB	246	246	155	155	205	205	303	303	196	196	184	184	222	222	165	165	171	171	291	291	212	212	127	127	185	185	268	268	94	94	194	194	154	154	172	172	165	165	186	186	146	146	142	142	312	312	194	194	129
08RhlC	246	246	155	155	205	205	303	303	196	196	184	184	222	222	165	165	171	171	291	291	212	212	127	127	185	185	268	268	94	94	194	194	154	154	172	172	165	165	186	186	146	146	142	142	312	312	194	194	129
08RhlD	246	246	155	155	205	205	303	303	196	196	184	184	222	222	165	165	171	171	291	291	212	212	127	127	185	185	268	268	94	94	194	194	154	154	172	172	165	165	186	186	146	146	142	142	312	312	194	194	129
08VolA	246	246	159	159	215	215	287	287	196	196	180	180	222	222	228	228	163	163	271	271	204	204	127	127	169	169	272	272	98	98	194	194	158	158	172	172	161	161	186	186	154	154	152	152	292	292	186	186	133
08VolC	246	246	159	159	215	215	287	287	196	196	180	180	222	222	228	228	163	163	271	271	204	204	127	127	169	169	272	272	98	98	194	194	158	158	172	172	161	161	186	186	154	154	152	152	292	292	186	186	133
08VolD	246	246	159	159	215	215	287	287	196	196	180	180	222	222	228	228	163	163	271	271	204	204	127	127	169	169	268	268	98	98	194	194	158	158	172	172	161	161	186	186	154	154	152	152	292	292	186	186	133
08Slc8EA	238	238	147	147	210	210	299	299	196	196	184	184	222	222	228	228	175	175	287	287	204	204	147	147	173	173	272	272	98	98	198	198	170	170	172	172	173	173	186	186	146	146	142	142	324	324	198	198	141
08Slc8EB	238	238	147	147	210	210	299	299	196	196	184	184	222	222	228	228	175	175	287	287	204	204	147	147	173	173	272	272	98	98	198	198	170	170	172	172	173	173	186	186	146	146	142	142	324	324	198	198	141
08Slc8EC	238	238	147	147	210	210	299	299	196	196	184	184	222	222	228	228	175	175	287	287	204	204	147	147	173	173	272	272	98	98	198	198	170	170	172	172	173	173	186	186	146	146	142	142	316	316	198	198	141
08Slc8ED	238	238	147	147	210	210	299	299	196	196	184	184	222	222	228	228	175	175	287	287	204	204	147	147	173	173	272	272	98	98	198	198	170	170	172	172	173	173	186	186	146	146	142	142	324	324	198	198	141
[truncated: 15 more columns]
